# Supplementary material for: Longitudinal High-Throughput Sequencing of the T-Cell Receptor Repertoire Reveals Dynamic Change and Prognostic Significance of Peripheral Blood TCR Diversity in Metastatic Colorectal Cancer During Chemotherapy
Source: Front Immunol. 2022 Jan 12;12:743448. doi: 10.3389/fimmu.2021.743448 (PMC8789675; doi:10.3389/fimmu.2021.743448)
Supplement: Supplementary file 2 [file Table_1.xlsx]

## Sheet: Table S1
Supplementary Table S1. Characteristics of CRC patients and time-points of sample collection.
Patient	Days	Sample ID	CEA	CA19-9	Tumor size	Response	WBC	Lym (%)	Mono (%)	Eos (%)	Baso (%)
CRC_001	0	CRC00101	78.18	NA	26	-	9000	28.4	4.3	1.3	0.2
	55	CRC00102	4.96	NA	-	-	7100	37.9	5.7	0.9	0.3
	111	CRC00103	5.15	NA	10.3	PR	6400	42	5.7	1.9	0.2
	188	CRC00104	4.97	23.43	-	-	8100	28.6	3.7	1.8	0.2
	230	CRC00105	4.43	21.99	3.2	PR	7900	41.9	4.5	2.3	0.1
	300	CRC00106	4.1	22.04	1.6	PR	7700	29.4	4.6	1.8	0.3
	363	CRC00107	3.34	38.44	-	-	7200	30.6	3.6	2.9	0.3
CRC_002	0	CRC00201	81.24	0.6	15	-	5900	37.1	6.6	2.5	0.8
	74	CRC00202	57.04	0.6	-	-	3100	37.9	8.6	1	0.6
	144	CRC00203	41.39	0.6	9.2	PR	5200	26	14	1	4
	228	CRC00204	21.9	0.6	7.5	PR	7800	50	6	3	0
CRC_003	0	CRC00301	232.43	48	19.9	-	3000	26.6	10.8	5.1	1
	61	CRC00302	51.6	12.01	-	-	3700	22	7	2	0
	110	CRC00303	26.09	12.42	14.7	PR	2700	29	11	2	1
	166	CRC00304	136.57	40.79	-	-	4400	30.2	7.7	4.1	1.6
	208	CRC00305	58.17	23.47	-	-	2200	39.7	7.1	2.7	0.9
	264	CRC00306	49.91	22.57	13.8	SD	2800	39.1	8.2	3.2	1.8
	334	CRC00307	64	22.36	-	-	2600	40	15	1	1
	390	CRC00308	67.65	27.18	18.6	PD	2600	36.5	8.5	2.1	0.7
CRC_004	0	CRC00401	756	14402	37.72	-	9200	33.7	4.7	1.5	0.4
CRC_005	0	CRC00501	122.61	27.84	16.6	-	8000	24.8	7.3	4.8	2
	42	CRC00502	29.23	14.88	-	-	5600	30	5	6	1
	112	CRC00503	2.83	11.41	3.8	PR	4800	35.8	9.8	6	1.5
	203	CRC00504	1.86	14.03	-	-	5200	28.6	5.6	5.2	0.8
	245	CRC00505	2.51	14.05	0.7	PR	4000	34.2	8.1	5.1	1.5
	322	CRC00506	2.72	15.08	-	-	6300	29.8	8.6	3.3	0.8
	385	CRC00507	7.43	21.15	3.7	PD	6800	31.1	9.1	4.5	0.4
CRC_006	0	CRC00601	175.13	897	7.6	-	5700	19.6	7.2	3	0.7
	56	CRC00602	142.81	495.4	-	-	4000	40.9	9.2	7.7	1
	98	CRC00603	78.7	595.6	5.7	SD	9300	30	5.4	1.8	0.2
	168	CRC00604	78.14	550	-	-	7600	24.9	4.7	2.1	0.3
	196	CRC00605	59.42	531.3	5.6	SD	7300	26.3	5.4	1.8	0.1
	254	CRC00606	81.3	620.2	-	-	18300	5	4	0	0.5
	310	CRC00607	240.72	1583	10.2	PD	9100	21.2	4.7	0.1	0
CRC_007	0	CRC00701	1.21	12.99	2.7	-	7900	17.4	4.8	1.4	0.4
	70	CRC00702	1.53	12.69	-	-	3300	39.9	12.6	3.7	0.9
	119	CRC00703	0.96	15.02	2.7	SD	8600	17.3	10.2	2.6	0.3
	210	CRC00704	1.29	12.22	-	-	7700	18.7	5.8	1.8	0.3
	287	CRC00705	0.95	11.9	0	PR	8100	15.7	6.9	1.4	0.5
CRC_008	0	CRC00801	1.13	NA	-	-	13800	24.2	5.4	0.2	0.2
CRC_009	0	CRC00901	302.29	18303	-	-	11500	11.3	7	0.3	0.3
CRC_010	0	CRC01001	1.86	14.66	4.8	-	6900	38	6.3	2.7	0.1
	56	CRC01002	0.86	8.64	-	-	4800	40.1	6.7	1.2	0.2
	98	CRC01003	0.8	8.25	1	PR	3600	43.4	7.7	1.4	0
CRC_011	0	CRC01101	6.53	24.67	5.9	-	8600	18.9	5.9	3.9	0.6
	63	CRC01102	4.4	31.47	-	-	6100	33.9	7.2	3.1	0.5
	112	CRC01103	4.71	35.01	5.1	SD	7600	28.7	8	5.5	0.5
	161	CRC01104	5.22	36.27	-	-	10400	21.6	5.4	6.4	0.7
	210	CRC01105	4.69	59.6	7.4	PD	7400	27.8	5.4	6.3	0.8
	273	CRC01106	7.08	52.1	-	-	8300	17.1	5	5.9	0.6
	329	CRC01107	10.89	48.5	7.5	PD	6700	14.6	8.3	5.5	0.9
CRC_012	0	CRC01201	309.43	5483	19.4	-	11000	34	12	0	1
	45	CRC01202	172.46	1726	-	-	5100	53.8	11.5	1	0.2
	115	CRC01203	224.13	1649	16.4	SD	3900	54	6	0	1
	199	CRC01204	595.93	3465	21.5	PD	5300	64	10	0	1
CRC_013	0	CRC01301	168.75	791.4	10	-	5900	19.8	4.9	0.9	0.2
	83	CRC01302	27.85	208.2	9.7	SD	3600	27	17	0	2
	132	CRC01303	50.02	469.4	-	-	3300	41.9	4.9	0.6	0
	188	CRC01304	60.66	1355	8.4	SD	4000	31.9	11.6	0.7	0.2
	244	CRC01305	146.18	2788	17	PD	4100	17	11.9	0.7	0.2
CRC_015	0	CRC01501	989.31	399.4	38.4	-	12300	11.7	7.9	2.5	0.3
	112	CRC01502	56.66	45.63	-	-	7400	28.8	9	5.3	0.8
	154	CRC01503	9.61	28.6	20.5	PR	5900	23.5	9.9	4.4	0.3
	196	CRC01504	3.98	25.14	-	-	6300	20.6	9	4.8	0.5
	245	CRC01505	2.56	25.68	14.7	PR	12100	15	12	0	0
	322	CRC01506	3.14	29.2	-	-	6500	33	7	1	1
	366	CRC01507	3.88	28	10.8	PR	5300	38	12	5	1
	413	CRC01508	3.8	25.6	-	-	5700	21	16	3	1
	452	CRC01509	10.43	27.7	10.2	PR	6700	26	16	5	1
CRC_016	0	CRC01601	9.51	71.45	45.89	-	9600	24.8	5.5	3.8	0.3
	70	CRC01602	2.81	31.42	-	-	4800	32.1	3.2	6.1	0.2
	112	CRC01603	2.46	24.73	37.67	SD	6300	32.3	5.9	3.4	0.5
	154	CRC01604	1.94	18.34	-	-	4800	28.2	6.3	4.2	0.8
	210	CRC01605	2.91	19.93	43.27	SD	5100	28.5	5.5	4.3	0.4
	294	CRC01606	4.73	26.6	-	-	7900	29.8	4.9	1.9	0.4
	364	CRC01607	9.67	39.4	-	-	7300	35	9	3	0
	396	CRC01608	23.44	72.6	43.19	PD	4600	36.3	5.9	0	1
CRC_017	0	CRC01701	4.97	1392	41.85	-	8200	24.9	5.6	3.2	0.2
	58	CRC01702	3.36	391.2	-	-	5900	32.5	7.6	0.8	0.3
	100	CRC01703	2.58	235.9	35.47	SD	5800	37.3	6.2	1.2	0.3
	163	CRC01704	2.19	402.6	37.6	SD	5000	35.1	5.2	1.4	0.2
	212	CRC01705	2.05	375.4	39.09	SD	5900	29.5	4.6	1.2	0.2
	275	CRC01706	1.39	124	39.36	SD	5900	36.4	5.9	2.4	0.7
	CEA: Carcinoembryonic Antigen, CA19-9: Carbohydrate cell surface antigen19-9, Tumor size: measeured by computerized tomography scan, Response: referred to method.
	WBC: white blood cell, Lym (%): ratio of lymphocyte, Mono (%): ratio of monocyte, Eos (%): ratio of eosinophil, Baso (%): Basophil
