# Supplementary material for: Longitudinal High-Throughput Sequencing of the T-Cell Receptor Repertoire Reveals Dynamic Change and Prognostic Significance of Peripheral Blood TCR Diversity in Metastatic Colorectal Cancer During Chemotherapy
Source: Front Immunol. 2022 Jan 12;12:743448. doi: 10.3389/fimmu.2021.743448 (PMC8789675; doi:10.3389/fimmu.2021.743448)
Supplement: Supplementary file 3 [file Table_2.xlsx]

## Sheet: Table S2
Table S2. Preferential TCRα CDR3 clonotypes only in CRC patients.
CDR3 clonotypes	CRC patient	Relative frequency
CAFPGAGSYQLTF	6	0.421199
CAVVKAAGNKLTF	6	0.47602
CIVRVSTGANSKLTF	5	0.457549
CAAMYSSASKIIF	5	0.364009
CAVSDPGANNLFF	5	0.520412
CAASLFGNEKLTF	5	0.396355
CATDAWNTDKLIF	5	0.501954
CAMSRNTGNQFYF	5	0.374198
CATLTGTASKLTF	5	0.349466
CVVSGSGGYQKVTF	5	0.405735
CAVRPNTGTASKLTF	5	0.334525
CIVTTSGTYKYIF	5	0.359775
CAASKGNNDMRF	5	0.386629
CAGVNSGGSNYKLTF	5	0.384358
CALTDKLIF	5	0.425417
CVVSAGNTDKLIF	5	0.35307
CAVMNQAGTALIF	5	0.444857
CIVRAPSGSARQLTF	5	0.414723
CIVRSLTGTASKLTF	5	0.461678
CAMRGSARQLTF	5	0.372161
CAVTTYSSASKIIF	5	0.488429
CAASQTGANNLFF	5	0.340921
CIANFGNEKLTF	5	0.421106
CLLGDYSGGSNYKLTF	5	0.386891
CAFNAGKSTF	5	0.389909
CALKRDDKIIF	5	0.434762
CAVIRSGGSYIPTF	5	0.441192
CAMREDRDDKIIF	5	0.572713
CALSGGNAGNMLTF	5	0.491175
CALSDGGSNYKLTF	5	0.343691
CAVVRNDYKLSF	5	0.557543
CALRGTGGGNKLTF	5	0.394734
CVVDTGGFKTIF	5	0.437891
CAVRRDTGRRALTF	5	0.378901
CALDMNTGFQKLVF	5	0.375247
CAGPTQGGSEKLVF	5	0.486932
CAVRDPTGGFKTIF	5	0.415669
CAADSGYALNF	5	0.436138
CATALSGGSYIPTF	4	0.341303
CALEGSNYKLTF	4	0.294108
CVVSAYSSASKIIF	4	0.286673
CALSGGNSGYSTLTF	4	0.332529
CAVQAYGNNRLAF	4	0.289873
CAARGNTGGFKTIF	4	0.255305
CATPSNDYKLSF	4	0.299094
CAVRENTGFQKLVF	4	0.279789
CALSDPGTASKLTF	4	0.279293
CAVRDLGQAGTALIF	4	0.314319
CAASMDDYKLSF	4	0.262835
CALSDHTGGFKTIF	4	0.254218
CALGAGGFKTIF	4	0.253909
CATEGSGNTGKLIF	4	0.290965
CAASRTSGTYKYIF	4	0.272009
CIVLSGTYKYIF	4	0.338313
CVVSANFGNEKLTF	4	0.324585
CVVSNNAGNMLTF	4	0.301631
CATTGFQKLVF	4	0.377082
CAASGNSGYALNF	4	0.271762
CAASSTGGGNKLTF	4	0.293832
CAMRGNYGGSQGNLIF	4	0.35596
CVVTSGGYQKVTF	4	0.307776
CVVNLSGGYQKVTF	4	0.330299
CIVRADTGTASKLTF	4	0.280387
CAASEGGGADGLTF	4	0.254771
CAPSNSGGSNYKLTF	4	0.334472
CATITGGGNKLTF	4	0.334784
CAGGTYKYIF	4	0.261751
CIVRVATGRRALTF	4	0.398966
CALSGRGYSTLTF	4	0.38573
CIALSYNTDKLIF	4	0.35504
CALKSAGGTSYGKLTF	4	0.308595
CAVAANQAGTALIF	4	0.241325
CASPNTDKLIF	4	0.283095
CAVNGDNFNKFYF	4	0.283888
CAAIQTGANNLFF	4	0.315132
CAVRDHTGRRALTF	4	0.256579
CAVIDSGGSNYKLTF	4	0.312407
CVVPNSGGYQKVTF	4	0.267245
CATDRTGTASKLTF	4	0.233591
CALSGTGAGSYQLTF	4	0.427874
CASFQGAQKLVF	4	0.334794
CAVGAGNNARLMF	4	0.367808
CIVGGGGADGLTF	4	0.295267
CAGRNTDKLIF	4	0.345936
CALSEGQGGSEKLVF	4	0.352708
CVVRSGSARQLTF	4	0.271047
CAVPGYSTLTF	4	0.271299
CATVDRGSTLGRLYF	4	0.303439
CAVSVGQGAQKLVF	4	0.345109
CAVRGADGLTF	4	0.337834
CVVSLSGTYKYIF	4	0.283948
CAMSGSARQLTF	4	0.32224
CALKRNSGNTPLVF	4	0.46563
CAATLSGNTPLVF	4	0.285162
CVVRDSSYKLIF	4	0.297945
CAVEDQGSNYQLIF	4	0.250798
CASETGANNLFF	4	0.320823
CIVRVWGGGSNYKLTF	4	0.393283
CAVSVFTGGGNKLTF	4	0.298191
CAVRHQAGTALIF	4	0.276597
CALSADNAGNMLTF	4	0.330522
CATLSGNTPLVF	4	0.354711
CIVRVGAGSYQLTF	4	0.328666
CALSEAGAGSYQLTF	4	0.28322
CAFNSGGGADGLTF	4	0.310527
CAARNFNKFYF	4	0.300221
CAGGSEKLVF	4	0.383586
CAMSPYSSASKIIF	4	0.317106
CAASYTGGFKTIF	4	0.305629
CATSSGNTGKLIF	4	0.312481
CARRDTGRRALTF	4	0.296176
CALSDRDFNKFYF	4	0.320348
CIVRVNQGGKLIF	4	0.296274
CAATPSGNTPLVF	4	0.319983
CAVREAGGFKTIF	4	0.277669
CAIYGGATNKLIF	4	0.348759
CATGQGGSEKLVF	4	0.267496
CVVRQAGTALIF	4	0.288549
CAASKAGGFKTIF	4	0.3156
CVVRGTNAGKSTF	4	0.232966
CAMREPGANSKLTF	4	0.376166
CALKDSSYKLIF	4	0.334913
CAGTSGGSYIPTF	4	0.393594
CALSSGSGNTGKLIF	4	0.42725
CAYRSASGGSQGNLIF	4	0.333045
CAVRGYGNKLVF	4	0.28239
CAMREGRKGGSEKLVF	4	0.246847
CIVRVGGNDYKLSF	4	0.349294
CAVEGDSGYALNF	4	0.431989
CAPTSGNTPLVF	4	0.259449
CALSGPGNTPLVF	4	0.347083
CAVSGRSSASKIIF	4	0.367453
CAASPGNTPLVF	4	0.306732
CVVNSSASKIIF	4	0.337089
CVVRRSNDYKLSF	4	0.317235
CAMSSSGSARQLTF	4	0.345208
CAVISTGANNLFF	4	0.378504
CAVRPFTGGGNKLTF	4	0.31147
CATDLSNFGNEKLTF	4	0.279433
CAVREGGGADGLTF	4	0.355015
CAVTMDSNYQLIF	4	0.359622
CIVRAGGYQKVTF	4	0.403686
CAAGNKLTF	4	0.35513
CVVTTYSSASKIIF	4	0.298968
CALSLAGGTSYGKLTF	5	0.420457
CIVRPHSGGSNYKLTF	4	0.346308
CVVTMDTGRRALTF	4	0.330416
CAAASSGTYKYIF	4	0.350878
CAVSDRGQGGKLIF	4	0.325351
CAGKTGANSKLTF	4	0.329973
CALKSNDYKLSF	4	0.294156
CAYRSASSNTGKLIF	4	0.407476
CIVRVRQAGTALIF	4	0.354245
CAVSDTGGTSYGKLTF	4	0.323139
CAVSDAGGYQKVTF	4	0.294126
CAVANSGGYQKVTF	4	0.317717
CAMSANTGGFKTIF	4	0.28329
CALTEYGNKLVF	4	0.362841
CIVRVAGGNTPLVF	4	0.311616
CAVSDRTGTASKLTF	4	0.283748
CVGRDNYGQNFVF	4	0.330331
CALEGSGNTGKLIF	4	0.38164
CAYKNFGNEKLTF	4	0.325515
CAGPGGGADGLTF	4	0.308893
CALSDNSGNTPLVF	4	0.356095
CATGGNFGNEKLTF	4	0.428178
CAVGGGNKLTF	4	0.381501
CAAEKTSYDKVIF	4	0.264877
CAVTPGSNDYKLSF	4	0.30674
CAVDMNRDDKIIF	4	0.294002
CAVSFNTDKLIF	4	0.354132
CALRPYNTDKLIF	4	0.451916
*CDR3 clonotype frequency was normalized to relative expression (LOG10(p x1,000,000+1))
*Mean of relative frequency was presented in table
