# Supplementary material for: Longitudinal High-Throughput Sequencing of the T-Cell Receptor Repertoire Reveals Dynamic Change and Prognostic Significance of Peripheral Blood TCR Diversity in Metastatic Colorectal Cancer During Chemotherapy
Source: Front Immunol. 2022 Jan 12;12:743448. doi: 10.3389/fimmu.2021.743448 (PMC8789675; doi:10.3389/fimmu.2021.743448)
Supplement: Supplementary file 4 [file Table_3.xlsx]

## Sheet: Table S3
Table S3. Preferential TCRβ CDR3 clonotypes in CRC patients.
CDR3 clonotypes	CRC patients	Relative frequency
CASSGDSNQPQHF	5	0.451581
CASSPPGSSYNEQFF	5	0.409707
CASSIQVHQPQHF	4	0.379536
CASSSTGSSYNEQFF	4	0.405011
CASSLTGVNTEAFF	4	0.448849
CASSPGTENTEAFF	4	0.369786
CSVEGQGTYEQYF	4	0.384398
CASSESNQPQHF	4	0.455876
CASSFGGGTEAFF	4	0.424133
CASSRTGDSNQPQHF	4	0.37775
CASSQGAGNTEAFF	4	0.300166
CASSPFNTEAFF	4	0.275278
CSVRTGGYEQYF	4	0.343996
CASSLQGSNQPQHF	4	0.353816
CASSPRQGAYNEQFF	4	0.40045
CASSNTDTQYF	4	0.291324
CASSYGGGSSYEQYF	4	0.464621
*CDR3 clonotype frequency was normalized to relative expression (LOG10(p x1,000,000+1))
*Mean of relative frequency was presented in table
