# Supplementary material for: Longitudinal High-Throughput Sequencing of the T-Cell Receptor Repertoire Reveals Dynamic Change and Prognostic Significance of Peripheral Blood TCR Diversity in Metastatic Colorectal Cancer During Chemotherapy
Source: Front Immunol. 2022 Jan 12;12:743448. doi: 10.3389/fimmu.2021.743448 (PMC8789675; doi:10.3389/fimmu.2021.743448)
Supplement: Supplementary file 5 [file Table_4.xlsx]

## Sheet: Table S4
Supplementary Table S4. Preferential TCRα CDR3 clonotypes in healthy people.
CDR3 clonotypes	Healthy	Relative frequency
CAYAGNNRKLIF	9	0.724761
CAVPTQGGSEKLVF	9	0.684808
CATDHTGGFKTIF	8	0.500563
CALSPNFGNEKLTF	8	0.599911
CAVGPFGNEKLTF	8	0.53754
CAMRENQAGTALIF	8	0.71157
CAHGSSNTGKLIF	7	0.415386
CADSGGYQKVTF	7	0.474993
CAVSVNSGYSTLTF	7	0.446966
CAFDNAGNMLTF	7	0.46823
CAMREAGGTSYGKLTF	7	0.485904
CAVGGSNFGNEKLTF	7	0.472886
CAYRSAYNNDMRF	7	0.523681
CAVSGNTNAGKSTF	7	0.556671
CALTNAGNNRKLIF	7	0.488004
CIVRVDRDDKIIF	7	0.411766
CAVGGNQFYF	7	0.472093
CAPPSGGSYIPTF	7	0.520286
CALRANFGNEKLTF	7	0.448191
CAVIPYNQGGKLIF	7	0.479216
CALSRGSTLGRLYF	7	0.453851
CAMREGGFKTIF	7	0.489647
CAVSASGYSTLTF	6	0.493529
CAVSDGGYQKVTF	6	0.327182
CIVRTGGSNYKLTF	6	0.420946
CIVRVASSGGSNYKLTF	6	0.364914
CAVEAGANSKLTF	6	0.472432
CALSDPGAGSYQLTF	6	0.403112
CVVTNQAGTALIF	6	0.315898
CATDGGTYKYIF	6	0.390541
CAVSANAGGTSYGKLTF	6	0.415946
CAAQGAQKLVF	6	0.350288
CVVTSNTGNQFYF	6	0.354773
CAVSEMNRDDKIIF	6	0.434122
CALGENTGFQKLVF	6	0.488074
CALPPSGSARQLTF	6	0.517423
CAVGGNNNDMRF	6	0.374044
CAMSAGTGGFKTIF	6	0.298575
CAASSFGNEKLTF	6	0.333293
CIVRGSQGNLIF	6	0.380052
CAMREGTNAGKSTF	6	0.386651
CAVVFTGGGNKLTF	6	0.404793
CAVQAGSNYKLTF	6	0.352
CAVRANTGNQFYF	6	0.373118
CALRSRDDKIIF	6	0.595828
CAVSRAAGNKLTF	6	0.37377
CAAGFQKLVF	6	0.392284
CALSEYNQGGKLIF	6	0.365093
CAVSPSGGYNKLIF	6	0.419167
CATDSSNTGKLIF	6	0.35669
CAMSLTGTASKLTF	6	0.38889
CATDAHDYKLSF	6	0.385823
CAYRSADTGNQFYF	6	0.517841
CALESGGGADGLTF	6	0.470222
CAVSLQGAQKLVF	6	0.436494
CAVEGGTYKYIF	6	0.375769
CAVDYNTDKLIF	6	0.411115
CAINQAGTALIF	6	0.485846
CIVGGATNKLIF	6	0.503089
CAVIPMDSSYKLIF	6	0.429656
CAFMNTGTASKLTF	6	0.413622
CAMRGDFGNEKLTF	6	0.389248
CIVRVDQAGTALIF	6	0.406055
CAVKPGGSYIPTF	6	0.480645
CAVKSAGNMLTF	7	0.528284
CAVYGAGSYQLTF	6	0.390858
CAMRDYTGGFKTIF	6	0.388897
CAVEGDYKLSF	6	0.428886
CALSGSDYKLSF	6	0.415858
CIVRPGGSNYKLTF	6	0.362321
CAVGNTGKLIF	6	0.353896
CAYRSPNNNARLMF	5	0.388429
CAVSDLNTGNQFYF	5	0.296013
CAARSGGGADGLTF	5	0.332924
CAVNPFGNEKLTF	5	0.31524
CAYRSARGGSEKLVF	5	0.456556
CAHSGAGSYQLTF	5	0.326297
CAVNAAGGFKTIF	5	0.383581
CAVSTYNQGGKLIF	5	0.325314
CALRRAGGTSYGKLTF	5	0.301876
CALSDSNDYKLSF	5	0.305853
CAVRLNSGNTPLVF	5	0.284713
CALSPFGNEKLTF	5	0.352825
CAFMIQGAQKLVF	5	0.301491
CAVPDSGGYQKVTF	5	0.373628
CAVQAGSNYQLIF	5	0.302861
CAYRSGTASKLTF	5	0.424872
CAVLTDSWGKLQF	5	0.260659
CAVNEGGADGLTF	5	0.327306
CVVNPGTYKYIF	5	0.313639
CAVSDTGNTPLVF	5	0.30496
CAVSDGGGADGLTF	5	0.343308
CAYRSPYTGANSKLTF	5	0.376068
CAPLNRDDKIIF	5	0.306345
CAVTPNTNAGKSTF	5	0.331965
CAAPFGNEKLTF	5	0.292703
CALSVIQGAQKLVF	5	0.29823
CAMSAGGSNYKLTF	5	0.285722
CAMSGGTSYGKLTF	5	0.259845
CAGLNYGQNFVF	5	0.300738
CVVNIGGYQKVTF	5	0.304393
CAMREGGGSYIPTF	5	0.363771
CALSPSGSARQLTF	5	0.330491
CAVTRAGGTSYGKLTF	5	0.342943
CAMREGSDYKLSF	5	0.309771
CAYLIQGAQKLVF	5	0.322
CGYGGSQGNLIF	5	0.359499
CAVGVDSNYQLIF	5	0.389687
CAVNGAGTASKLTF	5	0.310973
CAVAAGANSKLTF	5	0.443702
CIVSRSNFGNEKLTF	5	0.413143
CADFGNEKLTF	5	0.387416
CAVVGGSNYKLTF	5	0.447417
CAVDPGAGSYQLTF	5	0.358175
CAVKGNDMRF	5	0.342182
CAMREVSNDYKLSF	5	0.319651
CAVRGNNDMRF	5	0.381368
CAFLNRDDKIIF	5	0.296091
CAVDDSNYQLIF	5	0.373063
CAYRSAGGANSKLTF	5	0.453883
CAMSADYKLSF	5	0.281876
CAHAGGTSYGKLTF	5	0.44835
CAVRDDTGRRALTF	5	0.275839
CAGSAGGTSYGKLTF	5	0.335922
CASRRSNDYKLSF	5	0.298863
CALKGGAQKLVF	5	0.391356
CAVNAGNAGNMLTF	5	0.302014
CAVSPGGFKTIF	5	0.3551
CAVPTGFQKLVF	5	0.32855
CAVSDRQGAQKLVF	5	0.387141
CAASIGGNQFYF	5	0.311057
CALSDRRDDKIIF	5	0.369925
CATDVNRDDKIIF	5	0.304707
CVVSGGGSYIPTF	5	0.284073
CAVANNNAGNMLTF	5	0.239623
CAAIIQGAQKLVF	5	0.276829
CALSEAGSSNTGKLIF	5	0.312663
CAYRSRAGGTSYGKLTF	5	0.405678
CAATNTDKLIF	5	0.304811
CALNYNQGGKLIF	5	0.316042
CIVRSYGGSQGNLIF	5	0.270068
CAGRDGQKLLF	5	0.292077
CATGSNTGNQFYF	5	0.295918
CVVSFTGTASKLTF	5	0.293227
CALLQTGANNLFF	5	0.349738
CAVVPSGTYKYIF	5	0.333755
CAVSLNSGNTPLVF	5	0.43768
CACNAGGTSYGKLTF	5	0.291192
CAYRGSNTGNQFYF	5	0.374241
CAVIGGYQKVTF	5	0.295755
CAVEDGGSNYKLTF	5	0.40158
CATGGSSNTGKLIF	5	0.339039
CAVERRSGGSNYKLTF	5	0.352989
CADQGGSEKLVF	5	0.379214
CAVSETNDYKLSF	5	0.404174
CAVDNARLMF	5	0.327322
CALRAGGSYIPTF	5	0.305931
CIVRGSGTYKYIF	5	0.334265
CALRDSNYQLIF	5	0.344303
CVVMNTGFQKLVF	5	0.380365
CALRGQGAQKLVF	5	0.362185
CAVSDLGAGGTSYGKLTF	5	0.34113
CIVRVGYSSASKIIF	5	0.277848
CAVSDASGTYKYIF	5	0.426106
CAPYGNKLVF	5	0.392137
CAGLSNDYKLSF	5	0.344516
CAMRGTNTGNQFYF	5	0.376211
CAVSPPGGGNKLTF	5	0.371856
CIVRVDGGSNYKLTF	5	0.327051
CAVEGYNFNKFYF	5	0.347944
CAVQAYNFNKFYF	5	0.270901
CALTGGSQGNLIF	5	0.34407
CALSEGDDKIIF	5	0.376685
CAVNAGTASKLTF	5	0.314375
CAMSAGSSASKIIF	5	0.326375
CAVGGAGNNRKLIF	5	0.334197
CAAGYGGSQGNLIF	5	0.341611
CAASGTGGFKTIF	5	0.343006
CIVRVLSGSARQLTF	5	0.378675
CALSDYFGNEKLTF	5	0.32624
CALGAQKLVF	5	0.370171
CVVDSGGYQKVTF	5	0.292272
CAAYILTGGGNKLTF	5	0.327263
CAVSDPNTGFQKLVF	5	0.353927
CAVGDTNAGKSTF	5	0.282652
CAMRGNFGNEKLTF	5	0.343249
CAGQAGTALIF	5	0.28746
CIVRVGDTGNQFYF	5	0.365855
CAVKRGGADGLTF	5	0.329097
CALTGGGADGLTF	5	0.38792
CALRGGNNRLAF	5	0.408303
CAYRSGSGNTPLVF	5	0.38707
CALSGPNFGNEKLTF	5	0.321451
CAVRDGNAGNMLTF	5	0.300331
CAVGYTDKLIF	5	0.396824
CAVKGGGTSYGKLTF	5	0.312951
CAAGNSGGSNYKLTF	5	0.287585
CALMIYNQGGKLIF	5	0.41393
CAVGSSGTYKYIF	5	0.346785
CALPSNTGKLIF	5	0.302032
CAVLDQTGANNLFF	5	0.314132
CALVSGSARQLTF	5	0.441105
CAGKNSGGSNYKLTF	5	0.302911
CAVVTGGFKTIF	5	0.382371
CARSGGYNKLIF	5	0.404833
CAVDLFGNEKLTF	5	0.368395
CAYSSGSARQLTF	5	0.384771
CALKGEYGNKLVF	5	0.335565
CAVTHTGGGNKLTF	5	0.349663
CAGQTSGTYKYIF	5	0.310974
CAVIGNEKLTF	5	0.325138
CALINSGGSNYKLTF	5	0.309503
CATNYGGSQGNLIF	5	0.348649
CAPDYGGSQGNLIF	5	0.358562
CAFNNDMRF	5	0.372905
CAALNTDKLIF	5	0.355858
CAVTLTGANNLFF	5	0.284776
CAVGPGGGADGLTF	5	0.313334
CAVGGANSKLTF	5	0.371221
CIVRPSGGGADGLTF	5	0.324057
CAVGGNQGGKLIF	5	0.422832
CALRSQGAQKLVF	5	0.449008
CAYRYNNNDMRF	5	0.498264
*CDR3 clonotype frequency was normalized to relative expression (LOG10(p x1,000,000+1))
*Mean of relative frequency was presented in table
