# Supplementary material for: Longitudinal High-Throughput Sequencing of the T-Cell Receptor Repertoire Reveals Dynamic Change and Prognostic Significance of Peripheral Blood TCR Diversity in Metastatic Colorectal Cancer During Chemotherapy
Source: Front Immunol. 2022 Jan 12;12:743448. doi: 10.3389/fimmu.2021.743448 (PMC8789675; doi:10.3389/fimmu.2021.743448)
Supplement: Supplementary file 6 [file Table_5.xlsx]

## Sheet: Table S5
Supplementary Table S5. Preferential TCRβ CDR3 clonotypes in healthy people.
CDR3 clonotypes	Healthy	Relative frequency
CASSGSNTEAFF	7	0.858203
CASSLGTGNTEAFF	6	0.382963
CASSLGTGELFF	6	0.432824
CASSFQGTDTQYF	6	0.462132
CASSLGTVQETQYF	6	0.437796
CASSLATDTQYF	6	0.473339
CASSSANYGYTF	6	0.662153
CASSLLSNQPQHF	6	0.313267
CASSLTQETQYF	5	0.415807
CASSLGDEQYF	5	0.338307
CASSRTGYNEQFF	5	0.356648
CASSRLNTEAFF	5	0.370785
CASSPGRYEQYF	5	0.360498
CASSRTYEQYF	5	0.355108
CASSVSYEQYF	5	0.382392
CASSLDSQETQYF	5	0.361814
CASSLGQSYGYTF	5	0.372912
CASSPGVNTEAFF	5	0.388275
CSAREETQYF	5	0.360767
CASSSSDTQYF	5	0.349407
CASSYSTDTQYF	5	0.395206
CASSGTSGSYEQYF	5	0.317228
CASSNQETQYF	5	0.32708
CASSEGNQPQHF	5	0.432271
CASSWGNEQFF	5	0.36596
CASSLGDEQFF	5	0.347515
CASSIGLNTEAFF	5	0.371462
CASSRTMNTEAFF	5	0.435292
CSARDSYEQYF	5	0.345409
CASSLRNEQFF	5	0.365661
CASSQQGTDTQYF	5	0.34885
CASSRDNYEQYF	5	0.246574
CASSLKRNTEAFF	5	0.334758
CASSPTSTDTQYF	5	0.28068
CASSSGDTQYF	5	0.365966
CASSPGQGGGYTF	5	0.320059
CASSGPNTEAFF	5	0.455051
*CDR3 clonotype frequency was normalized to relative expression (LOG10(p x1,000,000+1))
*Mean of relative frequency was presented in table
